# Supplementary material for: Prognostic Utility of the Modified Glasgow Prognostic Score in Urothelial Carcinoma: Outcomes from a Pooled Analysis
Source: J Clin Med. 2022 Oct 24;11(21):6261. doi: 10.3390/jcm11216261 (PMC9655933; doi:10.3390/jcm11216261)
Supplement: Supplementary file 1 [file jcm-11-06261-s001.zip]

Archive with 1 entries (1 files):
- jcm-1951798-supplementary.pdf
